# Supplementary material for: Data on specificity of [18F]GE180 uptake for TSPO expression in rodent brain and myocardium
Source: Data Brief. 2018 May 5;19:331–6. doi: 10.1016/j.dib.2018.04.133 (PMC5992977; doi:10.1016/j.dib.2018.04.133)
Supplement: Supplementary file 2 — Supplementary material [file mmc2.xlsx]

## Sheet: Tabelle1
FIGURE 1A	unit: %-injected dose			FIGURE 1B	unit: %-injected dose
	Brain				unblocked
Sample	unblocked	blocked		Sample	Brain	Myocardium
1	2.31333	1.3802		1	2.31333	17.7081
2	2.6166	1.24582		2	2.6166	24.3289
3	2.43464	1.14636		3	2.43464	18.7684
4	1.14438	1.20196		4	1.14438	6.55331
5	1.53712	1.2245		5	1.53712	7.57684
6		1.50694
7		1.31593
	Myocardium				blocked
Sample	unblocked	blocked		Sample	Brain	Myocardium
1	17.7081	2.58203		1	2.31333	2.58203
2	24.3289	2.66148		2	2.6166	2.66148
3	18.7684	3.10926		3	1.14636	3.10926
4	6.55331	3.12465		4	1.20196	3.12465
5	7.57684	3.61889		5	1.2245	3.61889
6		2.83395		6	1.50694	2.83395
7		2.96958		7	1.31593	2.96958
FIGURE 2A	unit: SUV
	blocked								unblocked
Sample	1	2	3	4	5	MEAN	SD		1	2	3	MEAN	SD		TIME (min)
	0.674843	0.718254	0.712293	0.571776	0.635606	0.662554	0.0606102		0.931296	0.805097	0.805551	0.847315	0.0727302		3.5
	0.595404	0.650139	0.623519	0.524636	0.578062	0.594352	0.0476698		0.949578	0.84636	0.820601	0.87218	0.0682553		4.5
	0.548023	0.607931	0.567376	0.481281	0.533331	0.547589	0.0464569		0.960255	0.850874	0.82307	0.878066	0.0725226		5.5
	0.49479	0.551731	0.510897	0.441539	0.490472	0.497886	0.0397119		0.965687	0.865531	0.827653	0.88629	0.0713199		7
	0.449637	0.50861	0.459375	0.40806	0.4507	0.455276	0.0358587		0.958811	0.875588	0.823784	0.886061	0.06812		9
	0.426061	0.478363	0.425557	0.38079	0.42467	0.427088	0.0345753		0.942231	0.865969	0.819288	0.875829	0.0620616		11
	0.40766	0.456479	0.405417	0.367558	0.402812	0.407985	0.0316993		0.924594	0.854144	0.810449	0.863062	0.0575929		13
	0.391864	0.441272	0.388511	0.357046	0.389372	0.393613	0.0302307		0.905009	0.846329	0.795074	0.848804	0.0550093		15
	0.387011	0.431894	0.376255	0.351555	0.379966	0.385336	0.029253		0.880891	0.833887	0.784369	0.833049	0.0482663		17
	0.372803	0.416383	0.363524	0.344904	0.365858	0.372694	0.0265135		0.848521	0.805586	0.765262	0.806456	0.0416364		20.5
	0.3674	0.402635	0.350861	0.338536	0.355406	0.362968	0.0244633		0.803576	0.772769	0.73899	0.771779	0.0323042		25.5
	0.360561	0.394913	0.342326	0.334037	0.34827	0.356021	0.0237914		0.76819	0.745295	0.714338	0.742608	0.0270262		30.5
	0.358751	0.387935	0.334586	0.331219	0.346107	0.35172	0.0229474		0.735401	0.718829	0.692896	0.715709	0.0214239		35.5
	0.356986	0.384764	0.330955	0.328284	0.342939	0.348786	0.0230984		0.710497	0.69823	0.674802	0.694509	0.0181359		40.5
	0.354847	0.378523	0.328452	0.323389	0.34315	0.345672	0.0221516		0.68771	0.681841	0.654005	0.674519	0.0180063		45.5
	0.352703	0.376132	0.328745	0.320229	0.341734	0.343909	0.021858		0.667926	0.665225	0.643567	0.658906	0.0133525		50.5
	0.35325	0.37548	0.326684	0.322321	0.341101	0.343767	0.0215321		0.653086	0.654079	0.630011	0.645725	0.0136184		55.5
	0.353905	0.372366	0.326835	0.319042	0.341588	0.342747	0.0213204		0.637319	0.643394	0.61274	0.631151	0.0162312		60.5
	0.352526	0.372481	0.325069	0.320107	0.340851	0.342207	0.0212544		0.624493	0.634619	0.595578	0.61823	0.0202602		68
	0.353772	0.371557	0.32215	0.319297	0.343258	0.342007	0.0219271		0.610642	0.636476	0.575246	0.607455	0.0307393		78
	0.354067	0.371518	0.325076	0.3183	0.343259	0.342444	0.0215964		0.60604	0.635371	0.558004	0.599805	0.0390584		88
FIGURE 3	unit: none (relative normalized expression)
Sample	Brain	Myocardium
1	1	10.081
2	0.594998	10.3335
3	0.96647	12.0215
4	0.45449	10.5108
5	1.60613	10.0762
6	0.68334	7.43557
